# Supplementary material for: Plant Secondary Metabolites as Defense Tools against Herbivores for Sustainable Crop Protection
Source: Int J Mol Sci. 2022 Feb 28;23(5):2690. doi: 10.3390/ijms23052690 (PMC8910576; doi:10.3390/ijms23052690)
Supplement: Supplementary file 1 [file ijms-23-02690-s001.zip]

Archive with 1 entries (1 files):
- ijms-1559780-supplementary.pdf
